# Supplementary material for: Adverse Events Comparison of Double Beta-Lactam Combinations for Bloodstream Infections: Ampicillin plus Ceftriaxone and Ampicillin/Cloxacillin
Source: Antibiotics (Basel). 2024 Jul 25;13(8):696. doi: 10.3390/antibiotics13080696 (PMC11350733; doi:10.3390/antibiotics13080696)
Supplement: Supplementary file 1 [file antibiotics-13-00696-s001.zip]

Archive with 1 entries (1 files):
- antibiotics-3097227-supplementary.pdf
